# Supplementary material for: Organic Black Beans (Phaseolus vulgaris L.) from Rio de Janeiro State, Brazil, Present More Phenolic Compounds and Better Nutritional Profile Than Nonorganic
Source: Foods. 2021 Apr 19;10(4):900. doi: 10.3390/foods10040900 (PMC8073876; doi:10.3390/foods10040900)
Supplement: Supplementary file 1 [file foods-10-00900-s001.zip]

Archive with 1 entries (1 files):
- foods-1182937-supplementary.pdf
